# Supplementary material for: Confirmation of Fusarium root rot resistance QTL Fsp-Ps 2.1 of pea under controlled conditions
Source: BMC Plant Biol. 2019 Mar 12;19:98. doi: 10.1186/s12870-019-1699-9 (PMC6417171; doi:10.1186/s12870-019-1699-9)
Supplement: Supplementary file 1 — Phenotypic data for the disease severity, plant height loss and plant weight loss scores of the RIL population. (XLSX 69 kb) [file 12870_2019_1699_MOESM1_ESM.xlsx]

## Sheet: Disease severity
Test	Line #	Rep	Disease Index
1-1	1	1	6
1-1	1	2	6
1-1	1	3	6
1-1	1	4	6
1-1	1	5	2
1-1	1	6	6
1-1	2	1	5
1-1	2	2	5
1-1	2	3	5
1-1	2	4	6
1-1	2	5	2
1-1	2	6	6
1-1	3	1	1.5
1-1	3	2	3.5
1-1	3	3	2
1-1	3	4	3
1-1	3	5	5
1-1	3	6	6
1-1	4	1	6
1-1	4	2	6
1-1	4	3	6
1-1	4	4	6
1-1	4	5	6
1-1	4	6	6
1-1	5	1	1
1-1	5	2	1.5
1-1	5	3	3
1-1	5	4	5
1-1	5	5	6
1-1	5	6	6
1-1	6	1	5
1-1	6	2	6
1-1	6	3	5
1-1	6	4	6
1-1	6	5	6
1-1	6	6	6
1-1	7	1	6
1-1	7	2	6
1-1	7	3	6
1-1	7	4	6
1-1	7	5	6
1-1	7	6	6
1-1	8	1	6
1-1	8	2	6
1-1	8	3	6
1-1	8	4	6
1-1	8	5	6
1-1	8	6	6
1-1	9	1	2
1-1	9	2	2.5
1-1	9	3	5
1-1	9	4	2.5
1-1	9	5	1.5
1-1	9	6	6
1-1	10	1	3
1-1	10	2	6
1-1	10	3	6
1-1	10	4	6
1-1	10	5	6
1-1	10	6	6
1-1	11	1	5
1-1	11	2	6
1-1	11	3	6
1-1	11	4	6
1-1	11	5	6
1-1	11	6	6
1-1	12	1	1
1-1	12	2	6
1-1	12	3	5
1-1	12	4	6
1-1	12	5	1.5
1-1	12	6	6
1-1	13	1	6
1-1	13	2	1.5
1-1	13	3	5
1-1	13	4	3
1-1	13	5	6
1-1	13	6	6
1-1	14	1	5
1-1	14	2	6
1-1	14	3	5
1-1	14	4	6
1-1	14	5	6
1-1	14	6	6
1-1	15	1	2
1-1	15	2	2
1-1	15	3	6
1-1	15	4	6
1-1	15	5	5
1-1	15	6	6
1-1	16	1	6
1-1	16	2	6
1-1	16	3	6
1-1	16	4	6
1-1	16	5	6
1-1	16	6	6
1-1	17	1	2
1-1	17	2	1.5
1-1	17	3	1.5
1-1	17	4	2
1-1	17	5	1.5
1-1	17	6	6
1-1	18	1	6
1-1	18	2	6
1-1	18	3	1.5
1-1	18	4	2.5
1-1	18	5	6
1-1	18	6	6
1-1	19	1	1
1-1	19	2	5
1-1	19	3	2
1-1	19	4	2
1-1	19	5	6
1-1	19	6	6
1-1	20	1	4.5
1-1	20	2	6
1-1	20	3	1.5
1-1	20	4	1.5
1-1	20	5	2
1-1	20	6	6
1-1	21	1	6
1-1	21	2	2.5
1-1	21	3	6
1-1	21	4	6
1-1	21	5	6
1-1	21	6	6
1-1	22	1	6
1-1	22	2	6
1-1	22	3	6
1-1	22	4	6
1-1	22	5	6
1-1	22	6	6
1-1	23	1	6
1-1	23	2	6
1-1	23	3	6
1-1	23	4	6
1-1	23	5	6
1-1	23	6	6
1-1	24	1	6
1-1	24	2	6
1-1	24	3	6
1-1	24	4	6
1-1	24	5	6
1-1	24	6	6
1-1	25	1	6
1-1	25	2	6
1-1	25	3	6
1-1	25	4	6
1-1	25	5	6
1-1	25	6	6
1-1	26	1	0.5
1-1	26	2	0.5
1-1	26	3	2
1-1	26	4	2
1-1	26	5	2
1-1	26	6	6
1-1	27	1	6
1-1	27	2	6
1-1	27	3	6
1-1	27	4	6
1-1	27	5	5
1-1	27	6	6
1-1	28	1	6
1-1	28	2	0.5
1-1	28	3	2
1-1	28	4	6
1-1	28	5	5
1-1	28	6	6
1-1	29	1	6
1-1	29	2	6
1-1	29	3	6
1-1	29	4	6
1-1	29	5	6
1-1	29	6	6
1-1	30	1	6
1-1	30	2	6
1-1	30	3	6
1-1	30	4	6
1-1	30	5	6
1-1	30	6	6
1-1	31	1	5
1-1	31	2	6
1-1	31	3	5
1-1	31	4	5
1-1	31	5	6
1-1	31	6	6
1-1	32	1	6
1-1	32	2	6
1-1	32	3	6
1-1	32	4	6
1-1	32	5	1.5
1-1	32	6	2
1-1	33	1	6
1-1	33	2	1.5
1-1	33	3	1.5
1-1	33	4	5
1-1	33	5	6
1-1	33	6	6
1-1	34	1	4
1-1	34	2	6
1-1	34	3	6
1-1	34	4	2
1-1	34	5	1.5
1-1	34	6	2.5
1-1	35	1	4
1-1	35	2	5
1-1	35	3	1
1-1	35	4	6
1-1	35	5	1.5
1-1	35	6	1
1-1	36	1	6
1-1	36	2	4.5
1-1	36	3	5
1-1	36	4	6
1-1	36	5	6
1-1	36	6	6
1-1	37	1	6
1-1	37	2	6
1-1	37	3	6
1-1	37	4	6
1-1	37	5	6
1-1	37	6	6
1-1	38	1	1
1-1	38	2	1
1-1	38	3	1.5
1-1	38	4	1.5
1-1	38	5	2
1-1	38	6	2.5
1-1	39	1	1
1-1	39	2	6
1-1	39	3	6
1-1	39	4	6
1-1	39	5	6
1-1	39	6	3.5
1-1	40	1	0.5
1-1	40	2	1.5
1-1	40	3	6
1-1	40	4	6
1-1	40	5	1.5
1-1	40	6	6
1-1	41	1	5
1-1	41	2	1.5
1-1	41	3	2
1-1	41	4	6
1-1	41	5	1.5
1-1	41	6	3
1-1	42	1	5
1-1	42	2	6
1-1	42	3	6
1-1	42	4	5
1-1	42	5	6
1-1	42	6	6
1-1	43	1	6
1-1	43	2	5
1-1	43	3	6
1-1	43	4	6
1-1	43	5	6
1-1	43	6	6
1-1	44	1	6
1-1	44	2	6
1-1	44	3	2
1-1	44	4	6
1-1	44	5	6
1-1	44	6	6
1-1	45	1	6
1-1	45	2	5
1-1	45	3	6
1-1	45	4	6
1-1	45	5	6
1-1	45	6	6
1-1	46	1	6
1-1	46	2	6
1-1	46	3	6
1-1	46	4	6
1-1	46	5	3
1-1	46	6	6
1-1	47	1	6
1-1	47	2	6
1-1	47	3	6
1-1	47	4	4.5
1-1	47	5	6
1-1	47	6	6
1-1	48	1	6
1-1	48	2	6
1-1	48	3	6
1-1	48	4	6
1-1	48	5	6
1-1	48	6	6
1-1	49	1	2
1-1	49	2	2
1-1	49	3	2
1-1	49	4	1.5
1-1	49	5	1.5
1-1	49	6	2
1-1	50	1	6
1-1	50	2	4.5
1-1	50	3	6
1-1	50	4	2
1-1	50	5	6
1-1	50	6	6
1-1	51	1	2
1-1	51	2	2.5
1-1	51	3	2
1-1	51	4	2
1-1	51	5	6
1-1	51	6	6
1-1	52	1	6
1-1	52	2	6
1-1	52	3	6
1-1	52	4	6
1-1	52	5	6
1-1	52	6	6
1-1	53	1	6
1-1	53	2	6
1-1	53	3	2
1-1	53	4	1.5
1-1	53	5	6
1-1	53	6	6
1-1	54	1	2.5
1-1	54	2	1.5
1-1	54	3	2
1-1	54	4	1.5
1-1	54	5	6
1-1	54	6	2.5
1-1	55	1	5
1-1	55	2	6
1-1	55	3	6
1-1	55	4	6
1-1	55	5	6
1-1	55	6	6
1-1	56	1	6
1-1	56	2	6
1-1	56	3	6
1-1	56	4	2.5
1-1	56	5	2
1-1	56	6	6
1-1	57	1	2.5
1-1	57	2	1.5
1-1	57	3	3
1-1	57	4	1.5
1-1	57	5	2
1-1	57	6	2.5
1-1	58	1	6
1-1	58	2	1.5
1-1	58	3	5
1-1	58	4	1.5
1-1	58	5	6
1-1	58	6	6
1-1	59	1	6
1-1	59	2	2
1-1	59	3	1.5
1-1	59	4	4
1-1	59	5	3.5
1-1	59	6	2
1-1	60	1	6
1-1	60	2	1.5
1-1	60	3	6
1-1	60	4	6
1-1	60	5	6
1-1	60	6	6
1-1	61	1	6
1-1	61	2	5
1-1	61	3	5
1-1	61	4	2
1-1	61	5	5
1-1	61	6	6
1-1	62	1	6
1-1	62	2	6
1-1	62	3	6
1-1	62	4	6
1-1	62	5	6
1-1	62	6	6
1-1	63	1	2
1-1	63	2	2
1-1	63	3	2.5
1-1	63	4	3
1-1	63	5	6
1-1	63	6	1.5
1-1	65	1	6
1-1	65	2	6
1-1	65	3	6
1-1	65	4	6
1-1	65	5	6
1-1	65	6	6
1-1	66	1	6
1-1	66	2	6
1-1	66	3	6
1-1	66	4	6
1-1	66	5	6
1-1	66	6	6
1-1	67	1	6
1-1	67	2	6
1-1	67	3	6
1-1	67	4	6
1-1	67	5	6
1-1	67	6	6
1-1	68	1	5
1-1	68	2	6
1-1	68	3	6
1-1	68	4	5
1-1	68	5	4
1-1	68	6	6
1-1	69	1	6
1-1	69	2	6
1-1	69	3	6
1-1	69	4	6
1-1	69	5	6
1-1	69	6	6
1-1	70	1	2
1-1	70	2	4.5
1-1	70	3	4.5
1-1	70	4	5
1-1	70	5	6
1-1	70	6	6
1-1	71	1	0.5
1-1	71	2	6
1-1	71	3	6
1-1	71	4	1
1-1	71	5	1
1-1	71	6	1.5
1-1	72	1	3
1-1	72	2	5
1-1	72	3	1.5
1-1	72	4	1.5
1-1	72	5	2
1-1	72	6	3
1-1	73	1	6
1-1	73	2	2
1-1	73	3	6
1-1	73	4	5
1-1	73	5	3
1-1	73	6	6
1-1	74	1	5
1-1	74	2	6
1-1	74	3	6
1-1	74	4	6
1-1	74	5	6
1-1	74	6	6
1-1	75	1	3
1-1	75	2	5
1-1	75	3	4.5
1-1	75	4	5
1-1	75	5	2
1-1	75	6	3
1-1	76	1	6
1-1	76	2	6
1-1	76	3	6
1-1	76	4	6
1-1	76	5	6
1-1	76	6	6
1-1	77	1	6
1-1	77	2	5
1-1	77	3	6
1-1	77	4	6
1-1	77	5	5
1-1	77	6	5
1-1	78	1	3
1-1	78	2	1.5
1-1	78	3	5
1-1	78	4	6
1-1	78	5	6
1-1	78	6	4
1-1	79	1	4
1-1	79	2	6
1-1	79	3	5
1-1	79	4	6
1-1	79	5	5
1-1	79	6	6
1-1	80	1	2.5
1-1	80	2	5
1-1	80	3	5
1-1	80	4	3.5
1-1	80	5	2
1-1	80	6	5
1-1	81	1	3.5
1-1	81	2	2
1-1	81	3	6
1-1	81	4	2.5
1-1	81	5	5
1-1	81	6	2
1-1	82	1	6
1-1	82	2	6
1-1	82	3	2.5
1-1	82	4	6
1-1	82	5	6
1-1	82	6	6
1-1	83	1	6
1-1	83	2	6
1-1	83	3	3
1-1	83	4	6
1-1	83	5	6
1-1	83	6	2
1-1	84	1	1.5
1-1	84	2	4.5
1-1	84	3	3
1-1	84	4	6
1-1	84	5	1.5
1-1	84	6	2
1-1	86	1	5
1-1	86	2	5
1-1	86	3	5
1-1	86	4	2
1-1	86	5	1.5
1-1	86	6	6
1-1	87	1	6
1-1	87	2	6
1-1	87	3	6
1-1	87	4	6
1-1	87	5	6
1-1	87	6	3
1-1	88	1	1.5
1-1	88	2	1.5
1-1	88	3	4.5
1-1	88	4	2
1-1	88	5	2
1-1	88	6	2
1-1	89	1	2
1-1	89	2	6
1-1	89	3	2
1-1	89	4	6
1-1	89	5	6
1-1	89	6	1.5
1-1	552	1	6
1-1	552	2	6
1-1	552	3	6
1-1	552	4	6
1-1	552	5	6
1-1	552	6	6
1-1	90-2079	1	2
1-1	90-2079	2	1.5
1-1	90-2079	3	1.5
1-1	90-2079	4	2
1-1	90-2079	5	1.5
1-1	90-2079	6	6
1-1	90-2131	1	6
1-1	90-2131	2	6
1-1	90-2131	3	5
1-1	90-2131	4	5
1-1	90-2131	5	6
1-1	90-2131	6	6
1-1	Baccara	1	2.5
1-1	Baccara	2	3.5
1-1	Baccara	3	5
1-1	Baccara	4	6
1-1	Baccara	5	6
1-1	Baccara	6	6
1-1	Capella	2	5
1-1	Capella	2	5
1-1	Capella	3	6
1-1	Capella	4	6
1-1	Capella	5	6
1-1	Capella	6	6
1-1	DSP	1	6
1-1	DSP	2	6
1-1	DSP	3	5
1-1	DSP	4	6
1-1	DSP	5	6
1-1	DSP	6	6
1-1	Mn 313	1	5
1-1	Mn 313	2	5
1-1	Mn 313	3	6
1-1	Mn 313	4	6
1-1	Mn 313	5	6
1-1	Mn 313	6	6
1-1	PI 180693	1	2
1-1	PI 180693	2	1.5
1-1	PI 180693	3	1.5
1-1	PI 180693	4	2
1-1	PI 180693	5	1.5
1-1	PI 180693	6	6
1-1	Puget	1	3
1-1	Puget	2	5
1-1	Puget	3	5
1-1	Puget	4	6
1-1	Puget	5	6
1-1	Puget	6	6
2-1	1	1	6
2-1	1	2	6
2-1	1	3	6
2-1	1	4	6
2-1	1	5	6
2-1	2	1	3
2-1	2	2	6
2-1	2	3	6
2-1	2	4	6
2-1	2	5	0
2-1	3	1	3
2-1	3	2	6
2-1	3	3	6
2-1	3	4	5
2-1	3	5	6
2-1	4	1	6
2-1	4	2	6
2-1	4	3	6
2-1	4	4	6
2-1	4	5	6
2-1	5	1	6
2-1	5	2	6
2-1	5	3	6
2-1	5	4	6
2-1	5	5	6
2-1	6	1	5
2-1	6	2	6
2-1	6	3	6
2-1	6	4	4
2-1	6	5	5
2-1	7	1	6
2-1	7	2	6
2-1	7	3	6
2-1	7	4	6
2-1	7	5	6
2-1	8	1	6
2-1	8	2	6
2-1	8	3	6
2-1	8	4	6
2-1	8	5	6
2-1	9	1	1.5
2-1	9	2	6
2-1	9	3	6
2-1	9	4	3
2-1	9	5	6
2-1	10	1	6
2-1	10	2	6
2-1	10	3	6
2-1	10	4	6
2-1	10	5	6
2-1	11	1	6
2-1	11	2	6
2-1	11	3	6
2-1	11	4	6
2-1	11	5	6
2-1	12	1	2
2-1	12	2	6
2-1	12	3	2
2-1	12	4	6
2-1	12	5	2
2-1	13	1	2
2-1	13	2	6
2-1	13	3	6
2-1	13	4	6
2-1	13	5	6
2-1	14	1	6
2-1	14	2	5
2-1	14	3	6
2-1	14	4	6
2-1	14	5	6
2-1	15	1	6
2-1	15	2	6
2-1	15	3	6
2-1	15	4	4
2-1	15	5	6
2-1	16	1	6
2-1	16	2	5
2-1	16	3	6
2-1	16	4	6
2-1	16	5	6
2-1	17	1	1.5
2-1	17	2	1
2-1	17	3	1
2-1	17	4	2
2-1	17	5	6
2-1	18	1	6
2-1	18	2	6
2-1	18	3	6
2-1	18	4	6
2-1	18	5	6
2-1	19	1	6
2-1	19	2	4
2-1	19	3	6
2-1	19	4	5
2-1	19	5	6
2-1	20	1	6
2-1	20	2	2.5
2-1	20	3	6
2-1	20	4	6
2-1	20	5	6
2-1	21	1	6
2-1	21	2	6
2-1	21	3	3
2-1	21	4	5
2-1	21	5	6
2-1	22	1	6
2-1	22	2	6
2-1	22	3	6
2-1	22	4	6
2-1	22	5	6
2-1	23	1	6
2-1	23	2	6
2-1	23	3	6
2-1	23	4	6
2-1	23	5	6
2-1	24	1	6
2-1	24	2	6
2-1	24	3	6
2-1	24	4	6
2-1	24	5	6
2-1	25	1	6
2-1	25	2	6
2-1	25	3	6
2-1	25	4	6
2-1	25	5	6
2-1	26	1	2.5
2-1	26	2	2
2-1	26	3	1
2-1	26	4	6
2-1	26	5	4
2-1	27	1	2.5
2-1	27	2	2
2-1	27	3	6
2-1	27	4	6
2-1	27	5	6
2-1	28	1	6
2-1	28	2	6
2-1	28	3	6
2-1	28	4	6
2-1	28	5	6
2-1	29	1	1
2-1	29	2	6
2-1	29	3	6
2-1	29	4	6
2-1	29	5	6
2-1	30	1	6
2-1	30	2	2
2-1	30	3	6
2-1	30	4	6
2-1	30	5	6
2-1	31	1	6
2-1	31	2	6
2-1	31	3	6
2-1	31	4	6
2-1	31	5	6
2-1	32	1	6
2-1	32	2	6
2-1	32	3	6
2-1	32	4	2
2-1	32	5	3
2-1	33	1	1.5
2-1	33	2	1.5
2-1	33	3	6
2-1	33	4	2
2-1	33	5	3.5
2-1	34	1	6
2-1	34	2	6
2-1	34	3	6
2-1	34	4	6
2-1	34	5	6
2-1	35	1	3
2-1	35	2	6
2-1	35	3	5
2-1	35	4	6
2-1	35	5	6
2-1	36	1	6
2-1	36	2	6
2-1	36	3	6
2-1	36	4	6
2-1	36	5	6
2-1	37	1	6
2-1	37	2	6
2-1	37	3	6
2-1	37	4	6
2-1	37	5	6
2-1	38	1	1.5
2-1	38	2	1
2-1	38	3	1.5
2-1	38	4	1.5
2-1	38	5	6
2-1	39	1	6
2-1	39	2	5
2-1	39	3	6
2-1	39	4	6
2-1	39	5	6
2-1	40	1	3
2-1	40	2	5
2-1	40	3	2
2-1	40	4	6
2-1	40	5	6
2-1	41	1	6
2-1	41	2	1
2-1	41	3	3
2-1	41	4	3
2-1	41	5	6
2-1	42	1	6
2-1	42	2	6
2-1	42	3	3
2-1	42	4	6
2-1	42	5	6
2-1	43	1	6
2-1	43	2	5
2-1	43	3	1.5
2-1	43	4	6
2-1	43	5	6
2-1	44	1	6
2-1	44	2	6
2-1	44	3	6
2-1	44	4	6
2-1	44	5	6
2-1	45	1	6
2-1	45	2	6
2-1	45	3	6
2-1	45	4	6
2-1	45	5	6
2-1	46	1	6
2-1	46	2	6
2-1	46	3	6
2-1	46	4	6
2-1	46	5	6
2-1	47	1	3.5
2-1	47	2	5
2-1	47	3	6
2-1	47	4	6
2-1	47	5	6
2-1	48	1	6
2-1	48	2	6
2-1	48	3	6
2-1	48	4	6
2-1	48	5	6
2-1	49	1	2
2-1	49	2	3
2-1	49	3	3.5
2-1	49	4	1
2-1	49	5	2
2-1	50	1	0
2-1	50	2	6
2-1	50	3	6
2-1	50	4	6
2-1	50	5	6
2-1	51	1	6
2-1	51	2	5
2-1	51	3	4
2-1	51	4	6
2-1	51	5	6
2-1	52	1	6
2-1	52	2	6
2-1	52	3	6
2-1	52	4
2-1	52	5	6
2-1	53	1	6
2-1	53	2	6
2-1	53	3	6
2-1	53	4	5
2-1	53	5	6
2-1	54	1	6
2-1	54	2	6
2-1	54	3	1
2-1	54	4	3
2-1	54	5	6
2-1	55	1	6
2-1	55	2	6
2-1	55	3	6
2-1	55	4	6
2-1	55	5	6
2-1	56	1	2
2-1	56	2	4
2-1	56	3	6
2-1	56	4	6
2-1	56	5	6
2-1	57	1	6
2-1	57	2	6
2-1	57	3	6
2-1	57	4	6
2-1	57	5	6
2-1	58	1	6
2-1	58	2	6
2-1	58	3	6
2-1	58	4	5
2-1	58	5	5
2-1	59	1	6
2-1	59	2	6
2-1	59	3	6
2-1	59	4	6
2-1	59	5	5
2-1	60	1	6
2-1	60	2	6
2-1	60	3	6
2-1	60	4	6
2-1	60	5	6
2-1	61	1	3
2-1	61	2	3
2-1	61	3	6
2-1	61	4	6
2-1	61	5	3.5
2-1	62	1	5
2-1	62	2	6
2-1	62	3	6
2-1	62	4	2.5
2-1	62	5	6
2-1	63	1	2
2-1	63	2	1
2-1	63	3	2
2-1	63	4	5
2-1	63	5	4
2-1	64	1	1.5
2-1	64	2	2
2-1	64	3	1.5
2-1	64	4	5
2-1	64	5	4.5
2-1	65	1	6
2-1	65	2	6
2-1	65	3	6
2-1	65	4	6
2-1	65	5	6
2-1	66	1	6
2-1	66	2	6
2-1	66	3	6
2-1	66	4	6
2-1	66	5	6
2-1	67	1	6
2-1	67	2	6
2-1	67	3	6
2-1	67	4	6
2-1	67	5	6
2-1	68	1	6
2-1	68	2	6
2-1	68	3	2.5
2-1	68	4	6
2-1	68	5	6
2-1	69	1	6
2-1	69	2	6
2-1	69	3	6
2-1	69	4	6
2-1	69	5	6
2-1	70	1	2.5
2-1	70	2	6
2-1	70	3	1.5
2-1	70	4	3
2-1	70	5	6
2-1	71	1	3
2-1	71	2	6
2-1	71	3	1.5
2-1	71	4	3
2-1	71	5	2.5
2-1	72	1	6
2-1	72	2	2
2-1	72	3	2
2-1	72	4	6
2-1	72	5	6
2-1	73	1	1.5
2-1	73	2	6
2-1	73	3	3
2-1	73	4	6
2-1	73	5	3
2-1	74	1	6
2-1	74	2	6
2-1	74	3	6
2-1	74	4	6
2-1	74	5	6
2-1	75	1	5
2-1	75	2	6
2-1	75	3	6
2-1	75	4	6
2-1	75	5	6
2-1	76	1	6
2-1	76	2	6
2-1	76	3	6
2-1	76	4	6
2-1	76	5	6
2-1	77	1	6
2-1	77	2	6
2-1	77	3	6
2-1	77	4	6
2-1	77	5	6
2-1	78	1	6
2-1	78	2	6
2-1	78	3	6
2-1	78	4	6
2-1	78	5	3.5
2-1	79	1	6
2-1	79	2	6
2-1	79	3	6
2-1	79	4	6
2-1	79	5	3.5
2-1	80	1	6
2-1	80	2	4.5
2-1	80	3	6
2-1	80	4	4.5
2-1	80	5	4
2-1	81	1	2
2-1	81	2	1.5
2-1	81	3	1.5
2-1	81	4	1
2-1	81	5	3
2-1	82	1	6
2-1	82	2	6
2-1	82	3	6
2-1	82	4	6
2-1	82	5	6
2-1	83	1	6
2-1	83	2	6
2-1	83	3	6
2-1	83	4	6
2-1	83	5	6
2-1	84	1	6
2-1	84	2	1.5
2-1	84	3	6
2-1	84	4	3
2-1	84	5	6
2-1	85	1	1.5
2-1	85	2	2
2-1	85	3	1
2-1	85	4	2
2-1	85	5	4
2-1	86	1	3
2-1	86	2	5
2-1	86	3	6
2-1	86	4	6
2-1	86	5	6
2-1	87	1	6
2-1	87	2	6
2-1	87	3	2
2-1	87	4	6
2-1	87	5	3
2-1	88	1	2
2-1	88	2	6
2-1	88	3	2
2-1	88	4	3
2-1	88	5	3
2-1	89	1	1
2-1	89	2	6
2-1	89	3	2
2-1	89	4	6
2-1	89	5	1.5
2-1	552	1	6
2-1	552	2	6
2-1	552	3	6
2-1	552	4	6
2-1	552	5	6
2-1	180693	1	5
2-1	180693	2	1.5
2-1	180693	3	2.5
2-1	180693	4	3
2-1	180693	5	4
2-1	90-2079	1	1.5
2-1	90-2079	2	5
2-1	90-2079	3	1.5
2-1	90-2079	4	6
2-1	90-2079	5	3
2-1	90-2131	1	6
2-1	90-2131	2	6
2-1	90-2131	3	6
2-1	90-2131	4	6
2-1	90-2131	5	6
2-1	Baccara	1	6
2-1	Baccara	2	6
2-1	Baccara	3	6
2-1	Baccara	4	2.5
2-1	Baccara	5	6
2-1	Capella	1	6
2-1	Capella	2	5
2-1	Capella	3	6
2-1	Capella	4	6
2-1	Capella	5	6
2-1	DSP	1	6
2-1	DSP	2	6
2-1	DSP	3	6
2-1	DSP	4	6
2-1	DSP	5	6
2-1	Mn313	1	1.5
2-1	Mn313	2	6
2-1	Mn313	3	5
2-1	Mn313	4	6
2-1	Mn313	5	6
2-1	Puget	1	5
2-1	Puget	2	5
2-1	Puget	3	2
2-1	Puget	4	6
2-1	Puget	5	6
1-2	64	1	6
1-2	64	2	6
1-2	64	3	6
1-2	64	4	2.5
1-2	64	5	1.5
1-2	64	6	6
1-2	85	1	6
1-2	85	2	6
1-2	85	3	1.5
1-2	85	4	1
1-2	85	5	6
1-2	85	6	1.5
1-2	90	1	6
1-2	90	2	2
1-2	90	3	6
1-2	90	4	6
1-2	90	5	6
1-2	90	6	6
1-2	91	1	6
1-2	91	2	2.5
1-2	91	3	3.5
1-2	91	4	6
1-2	91	5	3
1-2	91	6	6
1-2	92	1	1.5
1-2	92	2	5
1-2	92	3	6
1-2	92	4	6
1-2	92	5	3
1-2	92	6	6
1-2	93	1	6
1-2	93	2	6
1-2	93	3	6
1-2	93	4	2.5
1-2	93	5	6
1-2	93	6	1.5
1-2	94	1	3
1-2	94	2	5
1-2	94	3	3
1-2	94	4	2.5
1-2	94	5	3
1-2	94	6	3.5
1-2	95	1	2.5
1-2	95	2	1.5
1-2	95	3	3
1-2	95	4	2
1-2	95	5	3.5
1-2	95	6	4
1-2	96	1	2
1-2	96	2	2
1-2	96	3	3.5
1-2	96	4	2
1-2	96	5	3
1-2	96	6	3
1-2	97	1	6
1-2	97	2	1.5
1-2	97	3	2.5
1-2	97	4	2
1-2	97	5	2
1-2	97	6	4
1-2	98	1	3
1-2	98	2	2
1-2	98	3	3
1-2	98	4	2.5
1-2	98	5	2.5
1-2	98	6	2
1-2	99	1	3
1-2	99	2	6
1-2	99	3	2.5
1-2	99	4	2.5
1-2	99	5	1.5
1-2	99	6	3
1-2	100	1	6
1-2	100	2	6
1-2	100	3	6
1-2	100	4	6
1-2	100	5	6
1-2	100	6	6
1-2	101	1	1.5
1-2	101	2	1.5
1-2	101	3	1.5
1-2	101	4	1.5
1-2	101	5	1.5
1-2	101	6	1
1-2	102	1	6
1-2	102	2	2.5
1-2	102	3	3
1-2	102	4	1.5
1-2	102	5	1
1-2	102	6	6
1-2	103	1	2
1-2	103	2	2
1-2	103	3	1.5
1-2	103	4	6
1-2	103	5	1
1-2	103	6	1.5
1-2	104	1	1.5
1-2	104	2	1
1-2	104	3	1
1-2	104	4	1.5
1-2	104	5	0.5
1-2	104	6	1
1-2	105	1	6
1-2	105	2	1.5
1-2	105	3	6
1-2	105	4	6
1-2	105	5	6
1-2	105	6	5
1-2	106	1	6
1-2	106	2	6
1-2	106	3	6
1-2	106	4	6
1-2	106	5	1.5
1-2	106	6	6
1-2	107	1	3
1-2	107	2	1.5
1-2	107	3	1
1-2	107	4	2
1-2	107	5	1.5
1-2	107	6	6
1-2	108	1	1
1-2	108	2	6
1-2	108	3	6
1-2	108	4	6
1-2	108	5	2
1-2	108	6	2
1-2	109	1	2.5
1-2	109	2	2
1-2	109	3	2
1-2	109	4	1.5
1-2	109	5	2
1-2	109	6	1
1-2	110	1	6
1-2	110	2	6
1-2	110	3	6
1-2	110	4	6
1-2	110	5	1.5
1-2	110	6	6
1-2	111	1	6
1-2	111	2	6
1-2	111	3	6
1-2	111	4	6
1-2	111	5	6
1-2	111	6	6
1-2	112	1	1
1-2	112	2	1.5
1-2	112	3	6
1-2	112	4	5
1-2	112	5	6
1-2	112	6	1.5
1-2	113	1	1.5
1-2	113	2	3.5
1-2	113	3	1
1-2	113	4	6
1-2	113	5	2
1-2	113	6	6
1-2	114	1	1.5
1-2	114	2	6
1-2	114	3	2
1-2	114	4	2
1-2	114	5	6
1-2	114	6	1
1-2	115	1	2
1-2	115	2	4.5
1-2	115	3	2
1-2	115	4	2
1-2	115	5	2
1-2	115	6	6
1-2	116	1	5
1-2	116	2	2
1-2	116	3	6
1-2	116	4	6
1-2	116	5	6
1-2	116	6	1.5
1-2	117	1	6
1-2	117	2	6
1-2	117	3	5
1-2	117	4	6
1-2	117	5	4.5
1-2	117	6	6
1-2	118	1	6
1-2	118	2	1.5
1-2	118	3	6
1-2	118	4	6
1-2	118	5	1.5
1-2	118	6	6
1-2	119	1	1.5
1-2	119	2	2
1-2	119	3	6
1-2	119	4	5
1-2	119	5	1.5
1-2	119	6	1.5
1-2	120	1	2
1-2	120	2	2
1-2	120	3	6
1-2	120	4	2
1-2	120	5	1.5
1-2	120	6	1.5
1-2	121	1	5
1-2	121	2	3.5
1-2	121	3	5
1-2	121	4	2
1-2	121	5	5
1-2	121	6	2
1-2	122	1	6
1-2	122	2	6
1-2	122	3	6
1-2	122	4	6
1-2	122	5	6
1-2	122	6	6
1-2	123	1	6
1-2	123	2	6
1-2	123	3	6
1-2	123	4	6
1-2	123	5	6
1-2	123	6	6
1-2	124	1	6
1-2	124	2	6
1-2	124	3	6
1-2	124	4	6
1-2	124	5	6
1-2	124	6	6
1-2	125	1	1.5
1-2	125	2	1.5
1-2	125	3	6
1-2	125	4	6
1-2	125	5	1.5
1-2	125	6	1
1-2	126	1	6
1-2	126	2	6
1-2	126	3	6
1-2	126	4	6
1-2	126	5	1
1-2	126	6	2
1-2	127	1	1
1-2	127	2	6
1-2	127	3	1.5
1-2	127	4	6
1-2	127	5	6
1-2	127	6	5
1-2	128	1	6
1-2	128	2	6
1-2	128	3	2
1-2	128	4	6
1-2	128	5	1.5
1-2	128	6	6
1-2	129	1	2
1-2	129	2	6
1-2	129	3	5
1-2	129	4	6
1-2	129	5	1.5
1-2	129	6	6
1-2	130	1	6
1-2	130	2	3
1-2	130	3	6
1-2	130	4	5
1-2	130	5	6
1-2	130	6	1.5
1-2	131	1	1.5
1-2	131	2	1.5
1-2	131	3	2
1-2	131	4	1.5
1-2	131	5	1
1-2	131	6	1.5
1-2	132	1	5
1-2	132	2	5
1-2	132	3	1.5
1-2	132	4	6
1-2	132	5	1.5
1-2	132	6	1.5
1-2	133	1	6
1-2	133	2	5
1-2	133	3	6
1-2	133	4	4
1-2	133	5	6
1-2	133	6	1.5
1-2	134	1	1.5
1-2	134	2	5
1-2	134	3	6
1-2	134	4	3.5
1-2	134	5	1.5
1-2	134	6	1.5
1-2	135	1	6
1-2	135	2	1
1-2	135	3	6
1-2	135	4	6
1-2	135	5	1.5
1-2	135	6	6
1-2	136	1	2
1-2	136	2	1
1-2	136	3	2
1-2	136	4	2
1-2	136	5	1.5
1-2	136	6	1
1-2	137	1	1
1-2	137	2	6
1-2	137	3	1.5
1-2	137	4	1.5
1-2	137	5	1.5
1-2	137	6	1
1-2	138	1	6
1-2	138	2	6
1-2	138	3	6
1-2	138	4	6
1-2	138	5	5
1-2	138	6	6
1-2	139	1	1
1-2	139	2	2
1-2	139	3	1.5
1-2	139	4	1.5
1-2	139	5	1
1-2	139	6	1
1-2	140	1	2
1-2	140	2	3.5
1-2	140	3	6
1-2	140	4	6
1-2	140	5	6
1-2	140	6	3.5
1-2	141	1	0.5
1-2	141	2	1
1-2	141	3	1.5
1-2	141	4	1
1-2	141	5	1
1-2	141	6	1
1-2	142	1	1
1-2	142	2	1.5
1-2	142	3	1
1-2	142	4	1
1-2	142	5	2
1-2	142	6	2
1-2	143	1	6
1-2	143	2	2.5
1-2	143	3	5
1-2	143	4	1.5
1-2	143	5	6
1-2	143	6	3
1-2	144	1	1.5
1-2	144	2	2
1-2	144	3	1
1-2	144	4	5
1-2	144	5	1.5
1-2	144	6	2
1-2	145	1	2
1-2	145	2	2.5
1-2	145	3	4
1-2	145	4	1.5
1-2	145	5	1.5
1-2	145	6	1.5
1-2	146	1	2.5
1-2	146	2	6
1-2	146	3	1.5
1-2	146	4	6
1-2	146	5	2
1-2	146	6	1.5
1-2	147	1	1.5
1-2	147	2	1.5
1-2	147	3	6
1-2	147	4	6
1-2	147	5	1.5
1-2	147	6	1.5
1-2	148	1	1
1-2	148	2	6
1-2	148	3	1.5
1-2	148	4	1.5
1-2	148	5	1
1-2	148	6	1.5
1-2	149	1	6
1-2	149	2	6
1-2	149	3	6
1-2	149	4	6
1-2	149	5	6
1-2	149	6	6
1-2	150	1	6
1-2	150	2	6
1-2	150	3	2
1-2	150	4	6
1-2	150	5	5
1-2	150	6	2
1-2	151	1	1.5
1-2	151	2	6
1-2	151	3	6
1-2	151	4	6
1-2	151	5	6
1-2	151	6	6
1-2	152	1	0.5
1-2	152	2	1
1-2	152	3	1.5
1-2	152	4	0.5
1-2	152	5	1
1-2	152	6	6
1-2	153	1	1.5
1-2	153	2	1
1-2	153	3	2.5
1-2	153	4	6
1-2	153	5	1
1-2	153	6	1.5
1-2	154	1	1.5
1-2	154	2	1.5
1-2	154	3	6
1-2	154	4	6
1-2	154	5	1
1-2	154	6	1
1-2	155	1	5
1-2	155	2	6
1-2	155	3	5
1-2	155	4	6
1-2	155	5	6
1-2	155	6	6
1-2	156	1	2
1-2	156	2	2
1-2	156	3	6
1-2	156	4	2
1-2	156	5	6
1-2	156	6	1.5
1-2	157	1	2
1-2	157	2	2
1-2	157	3	6
1-2	157	4	1.5
1-2	157	5	1.5
1-2	157	6	5
1-2	158	1	1.5
1-2	158	2	6
1-2	158	3	6
1-2	158	4	6
1-2	158	5	1.5
1-2	158	6	1.5
1-2	159	1	5
1-2	159	2	5
1-2	159	3	6
1-2	159	4	6
1-2	159	5	6
1-2	159	6	6
1-2	160	1	1.5
1-2	160	2	2
1-2	160	3	1.5
1-2	160	4	1.5
1-2	160	5	1.5
1-2	160	6	1.5
1-2	161	1	6
1-2	161	2	6
1-2	161	3	6
1-2	161	4	6
1-2	161	5	6
1-2	161	6	6
1-2	162	1	2.5
1-2	162	2	1.5
1-2	162	3	2.5
1-2	162	4	6
1-2	162	5	1.5
1-2	162	6	2
1-2	163	1	2
1-2	163	2	6
1-2	163	3	2
1-2	163	4	1.5
1-2	163	5	1
1-2	163	6	5
1-2	164	1	1
1-2	164	2	1.5
1-2	164	3	1.5
1-2	164	4	1.5
1-2	164	5	1.5
1-2	164	6	1.5
1-2	165	1	6
1-2	165	2	6
1-2	165	3	6
1-2	165	4	6
1-2	165	5	6
1-2	165	6	6
1-2	166	1	6
1-2	166	2	6
1-2	166	3	6
1-2	166	4	6
1-2	166	5	6
1-2	166	6	6
1-2	167	1	5
1-2	167	2	1
1-2	167	3	1.5
1-2	167	4	1.5
1-2	167	5	1.5
1-2	167	6	2
1-2	168	1	6
1-2	168	2	6
1-2	168	3	2
1-2	168	4	1.5
1-2	168	5	6
1-2	168	6	2
1-2	169	1	6
1-2	169	2	6
1-2	169	3	6
1-2	169	4	6
1-2	169	5	1.5
1-2	169	6	6
1-2	170	1	1.5
1-2	170	2	1.5
1-2	170	3	1.5
1-2	170	4	1.5
1-2	170	5	1.5
1-2	170	6	1
1-2	171	1	3
1-2	171	2	2
1-2	171	3	2.5
1-2	171	4	5
1-2	171	5	6
1-2	171	6	1.5
1-2	172	1	2.5
1-2	172	2	2.5
1-2	172	3	6
1-2	172	4	3
1-2	172	5	3
1-2	172	6	6
1-2	173	1	1.5
1-2	173	2	1.5
1-2	173	3	2
1-2	173	4	1
1-2	173	5	3.5
1-2	173	6	1
1-2	174	1	1.5
1-2	174	2	1.5
1-2	174	3	6
1-2	174	4	1.5
1-2	174	5	1.5
1-2	174	6	2
1-2	175	1	6
1-2	175	2	6
1-2	175	3	2.5
1-2	175	4	6
1-2	175	5	6
1-2	175	6	1
1-2	176	1	1
1-2	176	2	1.5
1-2	176	3	1.5
1-2	176	4	1.5
1-2	176	5	2
1-2	176	6	1.5
1-2	177	1	1.5
1-2	177	2	1.5
1-2	177	3	2
1-2	177	4	1.5
1-2	177	5	6
1-2	177	6	2
1-2	178	1	6
1-2	178	2	6
1-2	178	3	6
1-2	178	4	6
1-2	178	5	6
1-2	178	6	6
1-2	552	1	6
1-2	552	2	6
1-2	552	3	5
1-2	552	4	6
1-2	552	5	1.5
1-2	552	6	6
1-2	90-2079	1	1.5
1-2	90-2079	2	2
1-2	90-2079	3	1.5
1-2	90-2079	4	1.5
1-2	90-2079	5	1
1-2	90-2079	6	4
1-2	90-2131	1	6
1-2	90-2131	2	6
1-2	90-2131	3	1.5
1-2	90-2131	4	6
1-2	90-2131	5	6
1-2	90-2131	6	6
1-2	Baccara	1	6
1-2	Baccara	2	5
1-2	Baccara	3	2
1-2	Baccara	4	6
1-2	Baccara	5	5
1-2	Baccara	6	2
1-2	Capella	1	6
1-2	Capella	2	6
1-2	Capella	3	6
1-2	Capella	4	6
1-2	Capella	5	6
1-2	Capella	6	6
1-2	DSP	1	5
1-2	DSP	2	5
1-2	DSP	3	5
1-2	DSP	4	6
1-2	DSP	5	6
1-2	DSP	6	6
1-2	Mn313	1	2
1-2	Mn313	2	2
1-2	Mn313	3	6
1-2	Mn313	4	6
1-2	Mn313	5	2
1-2	Mn313	6	6
1-2	PI180693	1	1
1-2	PI180694	2	1.5
1-2	PI180695	3	1.5
1-2	PI180696	4	2
1-2	PI180697	5	1
1-2	PI180698	6	1.5
1-2	Puget	1	2.5
1-2	Puget	2	4.5
1-2	Puget	3	6
1-2	Puget	4	5
1-2	Puget	5	4
1-2	Puget	6	2.5
2-2	90	1	6
2-2	90	2	6
2-2	90	3	6
2-2	90	4	6
2-2	90	5	6
2-2	91	1	3.5
2-2	91	2	3
2-2	91	3	2
2-2	91	4	4.5
2-2	91	5	6
2-2	92	1	6
2-2	92	2	2.5
2-2	92	3	5
2-2	92	4	4
2-2	92	5	6
2-2	93	1	2
2-2	93	2	2.5
2-2	93	3	1.5
2-2	93	4	2
2-2	93	5	6
2-2	94	1	4
2-2	94	2	1
2-2	94	3	6
2-2	94	4	1.5
2-2	94	5	6
2-2	95	1	6
2-2	95	2	2
2-2	95	3	1.5
2-2	95	4	6
2-2	95	5	2.5
2-2	96	1	2
2-2	96	2	5
2-2	96	3	5
2-2	96	4	1.5
2-2	96	5	2.5
2-2	97	1	6
2-2	97	2	6
2-2	97	3	2
2-2	97	4	6
2-2	97	5	2.5
2-2	98	1	6
2-2	98	2	5
2-2	98	3	4.5
2-2	98	4	2
2-2	98	5	2
2-2	99	1	2
2-2	99	2	6
2-2	99	3	1.5
2-2	99	4	1.5
2-2	99	5	3
2-2	100	1	6
2-2	100	2	6
2-2	100	3	6
2-2	100	4	2
2-2	100	5	6
2-2	101	1	3.5
2-2	101	2	3.5
2-2	101	3	1.5
2-2	101	4	6
2-2	101	5	3
2-2	102	1	6
2-2	102	2	6
2-2	102	3	2.5
2-2	102	4	1.5
2-2	102	5	1.5
2-2	103	1	1.5
2-2	103	2	1.5
2-2	103	3	6
2-2	103	4	4
2-2	103	5	4
2-2	104	1	2.5
2-2	104	2	1.5
2-2	104	3	2
2-2	104	4	1.5
2-2	104	5	2
2-2	105	1	2
2-2	105	2	2.5
2-2	105	3	1.5
2-2	105	4	1.5
2-2	105	5	2
2-2	106	1	6
2-2	106	2	6
2-2	106	3	6
2-2	106	4	2
2-2	106	5	6
2-2	107	1	2.5
2-2	107	2	1.5
2-2	107	3	1.5
2-2	107	4	1
2-2	107	5	1.5
2-2	108	1	1
2-2	108	2	2
2-2	108	3	1.5
2-2	108	4	6
2-2	108	5	1.5
2-2	109	1	3
2-2	109	2	1.5
2-2	109	3	2
2-2	109	4	1.5
2-2	109	5	2
2-2	110	1	6
2-2	110	2	6
2-2	110	3	2.5
2-2	110	4	1.5
2-2	110	5	6
2-2	111	1	3
2-2	111	2	6
2-2	111	3	6
2-2	111	4	6
2-2	111	5	6
2-2	112	1	1
2-2	112	2	6
2-2	112	3	6
2-2	112	4	6
2-2	112	5	3
2-2	113	1	1.5
2-2	113	2	2
2-2	113	3	5
2-2	113	4	6
2-2	113	5	1.5
2-2	114	1	2
2-2	114	2	6
2-2	114	3	1.5
2-2	114	4	1.5
2-2	114	5	1.5
2-2	115	1	6
2-2	115	2	6
2-2	115	3	6
2-2	115	4	6
2-2	115	5	6
2-2	116	1	2.5
2-2	116	2	3
2-2	116	3	2.5
2-2	116	4	6
2-2	116	5	2
2-2	117	1	6
2-2	117	2	2
2-2	117	3	2
2-2	117	4	6
2-2	117	5	1.5
2-2	118	1	6
2-2	118	2	6
2-2	118	3	6
2-2	118	4	2
2-2	118	5	3
2-2	119	1	1.5
2-2	119	2	1.5
2-2	119	3	1.5
2-2	119	4	2
2-2	119	5	1.5
2-2	120	1	6
2-2	120	2	6
2-2	120	3	2.5
2-2	120	4	6
2-2	120	5	6
2-2	121	1	6
2-2	121	2	6
2-2	121	3	5
2-2	121	4	6
2-2	121	5	6
2-2	122	1	1.5
2-2	122	2	6
2-2	122	3	2
2-2	122	4	1.5
2-2	122	5	3.5
2-2	123	1	6
2-2	123	2	6
2-2	123	3	6
2-2	123	4	6
2-2	123	5	6
2-2	124	1	6
2-2	124	2	4
2-2	124	3	6
2-2	124	4	2
2-2	124	5	3
2-2	125	1	1.5
2-2	125	2	2.5
2-2	125	3	6
2-2	125	4	1
2-2	125	5	2
2-2	126	1	2
2-2	126	2	6
2-2	126	3	6
2-2	126	4	2.5
2-2	126	5	4
2-2	127	1	6
2-2	127	2	6
2-2	127	3	6
2-2	127	4	6
2-2	127	5	6
2-2	128	1	6
2-2	128	2	1.5
2-2	128	3	2.5
2-2	128	4	4
2-2	128	5	6
2-2	129	1	5
2-2	129	2	6
2-2	129	3	6
2-2	129	4	5
2-2	129	5	6
2-2	130	1	6
2-2	130	2	1.5
2-2	130	3	2
2-2	130	4	1.5
2-2	130	5	6
2-2	131	1	2.5
2-2	131	2	2.5
2-2	131	3	1.5
2-2	131	4	1.5
2-2	131	5	1.5
2-2	132	1	1.5
2-2	132	2	2
2-2	132	3	1.5
2-2	132	4	6
2-2	132	5	2.5
2-2	133	1	6
2-2	133	2	6
2-2	133	3	5
2-2	133	4	2
2-2	133	5	6
2-2	134	1	6
2-2	134	2	6
2-2	134	3	5
2-2	134	4	6
2-2	134	5	5
2-2	135	1	6
2-2	135	2	6
2-2	135	3	2.5
2-2	135	4	6
2-2	135	5	6
2-2	136	1	6
2-2	136	2	2
2-2	136	3	6
2-2	136	4	6
2-2	136	5	4
2-2	137	1	4
2-2	137	2	1.5
2-2	137	3	1.5
2-2	137	4	6
2-2	137	5	2
2-2	138	1	6
2-2	138	2	6
2-2	138	3	6
2-2	138	4	4
2-2	138	5	5
2-2	139	1	3.5
2-2	139	2	1
2-2	139	3	2
2-2	139	4	2
2-2	139	5	1.5
2-2	140	1	2
2-2	140	2	1.5
2-2	140	3	2.5
2-2	140	4	3.5
2-2	140	5	2
2-2	141	1	0.5
2-2	141	2	1
2-2	141	3	0.5
2-2	141	4	1.5
2-2	141	5	2
2-2	142	1	2
2-2	142	2	6
2-2	142	3	2
2-2	142	4	1.5
2-2	142	5	1
2-2	143	1	4.5
2-2	143	2	6
2-2	143	3	3
2-2	143	4	3.5
2-2	143	5	6
2-2	144	1	6
2-2	144	2	6
2-2	144	3	2.5
2-2	144	4	1.5
2-2	144	5	3
2-2	145	1	1.5
2-2	145	2	2
2-2	145	3	2
2-2	145	4	1.5
2-2	145	5	1
2-2	146	1	2
2-2	146	2	2.5
2-2	146	3	6
2-2	146	4	4.5
2-2	146	5	6
2-2	147	1	6
2-2	147	2	6
2-2	147	3	6
2-2	147	4	1.5
2-2	147	5	3.5
2-2	148	1	3
2-2	148	2	6
2-2	148	3	6
2-2	148	4	2
2-2	148	5	2
2-2	149	1	3
2-2	149	2	5
2-2	149	3	3
2-2	149	4	2.5
2-2	149	5	5
2-2	150	1	4
2-2	150	2	3
2-2	150	3	2
2-2	150	4	6
2-2	150	5	6
2-2	151	1	6
2-2	151	2	6
2-2	151	3	6
2-2	151	4	6
2-2	151	5	6
2-2	152	1	1
2-2	152	2	5
2-2	152	3	4
2-2	152	4	1.5
2-2	152	5	1
2-2	153	1	6
2-2	153	2	2
2-2	153	3	6
2-2	153	4	1
2-2	153	5	1
2-2	154	1	1
2-2	154	2	1.5
2-2	154	3	2.5
2-2	154	4	6
2-2	154	5	3
2-2	155	1	6
2-2	155	2	6
2-2	155	3	6
2-2	155	4	6
2-2	155	5	6
2-2	156	1	3
2-2	156	2	6
2-2	156	3	6
[truncated: 647 more rows]

## Sheet: Disease height
Line	Test 1-1	Test 1-2	Test 2-1	Test 2-2	Test 3
1	4	.	5	.	.
2	4	.	3	.	.
3	1	.	4	.	.
4	5	.	5	.	.
5	1	.	5	.	.
6	5	.	2	.	.
7	5	.	5	.	.
8	.	.		.	.
9	1	.	4	.	.
10	3	.	5	.	.
11	.	.	5	.	.
12	.	.	3	.	.
13	4	.	5	.	.
14	5	.	4	.	.
15	1	.	5	.	.
16	.	.	.	.	.
17	2	.	3	.	.
18	2	.	5	.	.
19	3	.	5	.	.
20	1	.	5	.	.
21	5	.	4	.	.
22	.	.	.	.	.
23	5	.	.	.	.
24	5	.	.	.	.
25	.	.	.	.	.
26	2	.	2	.	.
27	5	.	1	.	.
28	2	.	5	.	.
29	.	.	.	.	.
30	.	.	.	.	.
31	5	.	5	.	.
32	4	.	1	.	.
33	3	.	1	.	.
34	4	.	5	.	.
35	3	.	.	.	.
36	5	.	5	.	.
37	.	.	5	.	.
38	2	.	3	.	.
39	4	.	5	.	.
40	.	.	.	.	.
41	2	.	1	.	.
42	.	.	.	.	.
43	5	.	.	.	.
44	.	.	5	.	.
45	5	.	.	.	.
46	.	.	5	.	.
47	5	.	5	.	.
48	5	.	5	.	.
49	2	.	2	.	.
50	.	.	.	.	.
51	3	.	5	.	.
52	5	.	.	.	.
53	4	.	5	.	.
54	2	.	3	.	.
55	5	.	5	.	.
56	4	.	1	.	.
57	1	.	5	.	.
58	4	.	5	.	.
59	1	.	5	.	.
60	4	.	5	.	.
61	5	.	2	.	.
62	.	.	.	.	.
63	1	.	3	.	.
64	.	.	1	.	.
65	5	.		.	.
66	4	.	5	.	.
67	.	.	.	.	.
68	4	.	5	.	.
69	.	.	.	.	.
70	3	.	.	.	.
71	2	.	3	.	.
72	2	.	3	.	.
73	4	.	3	.	.
74		.		.	.
75	2	.	5	.	.
76		.		.	.
77	4	.	5	.	.
78	1	.	5	.	.
79	4	.	5	.	.
80	2	.	2	.	.
81	1	.	2	.	.
82		.		.	.
83		.		.	.
84	2	.	3	.	.
85		3	3	.	.
86	2	.	5	.	.
87	5	.	4	.	.
88	1	.	5	.	.
89	3	.	1	.	.
90	.	5	.	5	5
91	.	2	.	3	4
92	.	4	.	4	3
93	.	5	.	1	5
94	.	1	.	4	2
95	.	2	.	3	1
96	.	2	.	3	3
97	.	3	.	4	4
98	.	2	.	3	1
99	.	2	.	1	4
100	.	5	.	4
101	.	2	.	3	1
102	.	2	.	3	2
103	.	3	.	3	1
104	.	2	.	2	4
105	.	4	.	1	1
106	.	4	.	4	5
107	.	2	.	1	2
108	.	2	.	2	2
109	.		.	2	3
110	.		.	4
111	.		.		2
112	.	3	.
113	.	1	.	4	3
114	.	3	.	3	1
115	.	1	.
116	.	4	.	1	2
117	.	5	.	1	2
118	.	2	.	4	3
119	.	1	.	1	1
120	.	2	.	3
121	.	3	.	5	5
122	.		.	3	5
123	.		.
124	.		.	1	4
125	.	1	.	2	2
126	.	3	.	3	2
127	.		.
128	.	4	.	1	4
129	.	3	.	5	1
130	.	3	.	3	2
131	.	2	.	1	1
132	.	3	.	3	1
133	.	4	.	5	4
134	.	1	.	5	2
135	.	4	.	5	1
136	.	1	.	4	4
137	.	2	.	3	4
138	.	5	.		5
139	.	1	.	2	1
140	.	3	.	1	2
141	.	1	.	1	2
142	.	1	.	1	1
143	.	2	.	3	4
144	.	2	.	2	1
145	.	1	.	2	2
146	.	2	.	4	1
147	.	3	.	4	4
148	.	2	.	3	2
149	.	5	.	3	2
150	.	4	.	3
151	.		.		3
152	.	2	.	3	2
153	.	1	.	5	4
154	.	2	.	4	3
155	.		.
156	.	3	.	4	4
157	.	2	.	3	3
158	.	2	.	1	1
159	.	5	.	4	5
160	.	1	.	1
161	.	5	.	2	1
162	.	2	.	1	2
163	.	3	.	2	3
164	.	1	.	3	2
165	.		.		4
166	.		.	3
167	.	2	.	2	2
168	.	2	.	4
169	.	4	.	3	1
170	.	1	.	4
171	.	4	.	3	2
172	.	1	.	1
173	.	1	.	3	1
174	.	1	.	2	2
175	.	4	.	5	1
176	.	1	.	1	2
177	.	1	.	2	1
178	.	.	.	.	.
Checks
Puget	4	4	5	5	3
552	5	5	5	5	5
90-2079	1	2	1	3	4
90-2131	1	5	3	4	5
Capella	5	5	5	5	5
DSP	5	5	5	4	3
Mn313	5	3	5	5	5
Parents
PI180693 (R)	1	2	4	3	2
Baccara (S)	3	3	5	1	1

## Sheet: Disease weight
Line	Test 1-1	Test 1-2	Test 2-1	Test 2-2	Test 3
1	4	.	5	.	.
2	4	.	4	.	.
3	1	.	4	.	.
4	5	.	5	.	.
5	2	.	5	.	.
6	5	.	3	.	.
7	5	.	5	.	.
8	.	.	.	.	.
9	1	.	3	.	.
10	2	.	5	.	.
11	5	.	5	.	.
12	4	.	3	.	.
13	4	.	5	.	.
14	5	.	5	.	.
15	2	.	5	.	.
16	.	.	.	.	.
17	1	.	2	.	.
18	2	.	5	.	.
19	3	.	5	.	.
20	1	.	5	.	.
21	5	.	4	.	.
22	.	.	.	.	.
23	5	.	.	.	.
24	5	.	.	.	.
25	.	.	.	.	.
26	2	.	3	.	.
27	5	.	1	.	.
28	3	.	5	.	.
29	.	.	.	.	.
30	.	.	.	.	.
31	5	.	5	.	.
32	4	.	1	.	.
33	3	.	1	.	.
34	4	.	5	.	.
35	3	.		.	.
36	5	.	5	.	.
37		.	5	.	.
38	2	.	2	.	.
39	4	.	5	.	.
40	4	.	.	.	.
41	3	.	1	.	.
42	.	.	.	.	.
43	5	.	.	.	.
44	.	.	5	.	.
45	5	.		.	.
46	.	.	5	.	.
47	5	.	5	.	.
48	5	.	5	.	.
49	2	.	2	.	.
50	.	.	.	.	.
51	3	.	5	.	.
52	5	.	.	.	.
53	4	.	5	.	.
54	2	.	3	.	.
55	5	.	5	.	.
56	4	.	5	.	.
57	1	.	5	.	.
58	4	.	5	.	.
59	2	.	4	.	.
60	4	.	5	.	.
61	5	.	2	.	.
62	.	.	.	.	.
63	2	.	4	.	.
64	.	.	1	.	.
65	5	.	.	.	.
66	3	.	5	.	.
67	.	.	.	.	.
68	5	.	5	.	.
69	.	.	.	.	.
70	3	.	.	.	.
71	2	.	4	.	.
72	2	.	4	.	.
73	4	.	3	.	.
74	.	.	.	.	.
75	3	.	5	.	.
76		.		.	.
77	5	.	5	.	.
78	1	.	5	.	.
79	5	.	5	.	.
80	3	.	5	.	.
81	1	.	1	.	.
82	.	.	.	.	.
83	.	.	.	.	.
84	2	.	3	.	.
85	.	.	4	.	.
86	3	.	5	.	.
87	5	.	4	.	.
88	1	.	5	.	.
89	2	.	1	.	.
90	.	5	.	5	5
91	.	3	.	3	5
92	.	4	.	5	3
93	.	5	.	1	5
94	.	1	.	4	2
95	.	2	.	3	1
96	.	2	.	3	3
97	.	3	.	4	4
98	.	2	.	4	2
99	.	1	.	1	4
100	.	5	.	4
101	.	2	.	3	1
102	.	2	.	3	2
103	.	3	.	4	1
104	.	2	.	2	4
105	.	4	.	1	1
106	.	4	.	4	5
107	.	2	.	1	2
108	.	3	.	2	3
109	.	.	.	2	3
110	.	.	.	4
111	.	.	.	.	5
112	.	3	.	.	.
113	.	1	.	4	3
114	.	2	.	3	1
115	.	2	.	.	.
116	.	4	.	1	2
117	.	5	.	1	2
118	.	2	.	4	3
119	.	3	.	1	1
120	.	2	.	3	.
121	.	3	.	5	5
122	.	.	.	3	5
123	.	.	.	.	.
124	.		.	1	4
125	.	1	.	2	1
126	.	3	.	3	2
127	.	.	.	.	.
128	.	4	.	1	4
129	.	4	.	5	2
130	.	4	.	2	2
131	.	2	.	2	1
132	.	4	.	2	1
133	.	4	.	5	4
134	.	2	.	5	2
135	.	4	.	5	1
136	.	1	.	4	4
137	.	3	.	3	4
138	.	5	.	.	5
139	.	2	.	2	2
140	.	3	.	1	2
141	.	1	.	1	2
142	.	1	.	1	1
143	.	3	.	3	4
144	.	2	.	3	1
145	.	1	.	1	3
146	.	2	.	4	1
147	.	3	.	4	4
148	.	2	.	3	3
149	.	5	.	3	2
150	.	4	.	4	.
151	.	.	.	.	3
152	.	2	.	3	2
153	.	2	.	4	3
154	.	1	.	3	3
155	.	.	.	.	.
156	.	3	.	5	4
157	.	2	.	3	4
158	.	3	.	1	1
159	.	5	.	4	5
160	.	1	.	1
161	.	5	.	3	1
162	.	2	.	1	3
163	.	3	.	2	3
164	.	1	.	3	2
165	.	.	.	.	4
166	.	.	.	3
167	.	3	.	3	2
168	.	3	.	4
169	.	4	.	3	2
170	.	1	.	4
171	.	3	.	4	3
172	.	1	.	1
173	.	1	.	4	1
174	.	1	.	2	3
175	.	4	.	5	1
176	.	1	.	1	3
177	.	1	.	3	1
178	.	.	.	.	.
Checks
552	5	5	5	5	5
90-2079	1	2	3	3	4
90-2131	3	5	5	5	5
Puget	4	4	5	5	4
Capella	5	5	5	5	5
DSP	5	5	5	5	3
Mn313	5	4	4	5	5
Parents
PI180693	1	1	1	2	2
Baccara	4	4	5	1	1
