# Supplementary material for: Confirmation of Fusarium root rot resistance QTL Fsp-Ps 2.1 of pea under controlled conditions
Source: BMC Plant Biol. 2019 Mar 12;19:98. doi: 10.1186/s12870-019-1699-9 (PMC6417171; doi:10.1186/s12870-019-1699-9)
Supplement: Supplementary file 3 — SNP polymorphism and adjacent sequence of QTL-associated markers reported for disease severity in Table 4. (XLSX 12 kb) [file 12870_2019_1699_MOESM3_ESM.xlsx]

## Sheet: Sheet1
Additional file 3: SNP polymorphism, phneotypic values and adjacent sequence of QTL -associated markers
QTL	Gene	SNP code	Phenotyic value (R)	Phenotyic value (S)	SNP name	Sequence, [SNP site]	SNP Publication Reference
Fsp-Ps2.1	5NI1B19	Ps900203	3.41	5.13	5NI1B19-105	TGGAGCAAGAAGCTGGGAAAGTGTGATTTTAAGGCTTATCAGGTACTACTACTAATCTT[G/T]CTTTTCCCTCATTTGGATTATCTCTGTCATTGTTGTAAAATCTGTAGGTTATATTTGTGCAGGCA	Duarte et al. 2014
Fsp-Ps3.2	RMS1	Ps900299	3.6	4.34	RMS1-767	CAGCATTAGACCCAAATGAACATGGGAGAGGCATGGATATGTGCAGCATAAACCCTAATTATTTAGG[A/G]ATGAAATACAGATATACCTATGCTTGTGGAGCACAACGCCCTTGTAACTTCCCCAACACMCTCACC	Duarte et al. 2014
Fsp-Ps3.3	DCL3	Ps900382	2.7	3.21	DCL3F2-398	TGCTGAACAGGTACAAGAATAARTAATTGGAGGTTTCATCTGAAATAGTATAGAGCATTA[A/G]TCTGATTTGTTCGGAAGGTTAACTTGATTCTTTATCGTCTGTTCTCTTCTAGGTGGCGAGAGCAAAA	Duarte et al. 2014
Fsp-Ps3.3	DCL3	Ps900195	3.15	3.41	DCL3F2-783	AGATTCGGATGATACCAGTTCATCTGCTATGGAACCCGAAAGCACTAACATGTTTCACTT[C/T]GCCAATGATGTCGCGGATGTTAGTAACATTAAAGATACGGTAGCTTTGGCCATTCATACTGGAAAAA	Duarte et al. 2014
